# Supplementary material for: Using an Empathetic Approach to Explore Technology Readiness and Needs for Digital Services to Assist People with Dementia
Source: Int J Environ Res Public Health. 2024 Aug 2;21(8):1023. doi: 10.3390/ijerph21081023 (PMC11354846; doi:10.3390/ijerph21081023)
Supplement: Supplementary file 1 [file ijerph-21-01023-s001.zip]

Archive with 1 entries (1 files):
- ijerph-3067502-supplementary.pdf
